# Supplementary material for: Plasma Citrate Levels Are Inversely Associated with Estimated Muscle Mass and Strength in Liver Transplant Recipients
Source: Int J Mol Sci. 2026 May 27;27(11):4809. doi: 10.3390/ijms27114809 (PMC13256401; doi:10.3390/ijms27114809)
Supplement: Supplementary file 1 [file ijms-27-04809-s001.zip]

Archive with 1 entries (1 files):
- ijms-4310319-supplementary.pdf
